# Supplementary material for: Double-Sided Illumination Grating-Coupled Surface Plasmon Resonance Sensors Using Direct Optical Discs
Source: Materials (Basel). 2026 Feb 4;19(3):603. doi: 10.3390/ma19030603 (PMC12898446; doi:10.3390/ma19030603)
Supplement: Supplementary file 1 [file materials-19-00603-s001.zip]

Archive with 1 entries (1 files):
- materials-4090605-supplementary.pdf
